# Supplementary material for: Selection and Validation of Endogenous Reference Genes for qRT-PCR Analysis in Leafy Spurge (Euphorbia esula)
Source: PLoS One. 2012 Aug 14;7(8):e42839. doi: 10.1371/journal.pone.0042839 (PMC3419244; doi:10.1371/journal.pone.0042839)
Supplement: Table S1 — Abbreviations of genes and primer sequences. (XLSX) [file pone.0042839.s001.xlsx]

## Sheet: Table S1_Gene description
Supplementary Table 1. Abbreviations of genes and primer sequences
Gene abreviations	Gene names	Arabidopsis Orthologue	Involved in	Primer Set		Primer pair sequence	Frag Size (bp)	Anneal T	Data Coll T	Clone name
BAM4	Beta-amylase 4	At5g55700	Starch catabolic process	342	5'F	GACAAATACATGATGGAGGACTTA	247	50	70	CV03041A1D06.f1
					5'R	GATATTTCTTCAGCACATTAGC
PU1	Pullulanase 1	At5g04360	Starch biosynthetic process	350	5'F	ACGCTGGTGATGAGATGTTACG	225	58	75	CV03111A2G12.f1
					5'R	ACGGCGGCTAGGATGTGTTGC
TPR-like	Tetratricopeptide Repeat-like	At4g39470	Protein–protein and protein–lipid interactions	458	5'F	TACCAATCTCCACTCTCCGACCTA	264	55	75	CV03071B1B05.f1
					5'R	ACCTTAAGACCCTGCACATTTTTG
FRO1	Frostbite 1	At5g67590	Cold acclimation	479	5'F	GCATCTTCGACGGAGGGTAGTAAT	258	55	75	CV03081A1A01.f1
					5'R	AGTGGTGTATGGCGCTTCCTGAC
ORE9	Oresera 9, More Axillary Branches 2	At2g42620	Auxin polar transport and protein ubiquitination	491	5'F	GGCTCCCCTTCAAGAAAATGG	275	55	77	CV03048A2D08
					5'R	ACGCGGGTTGTGATGGTTTAT
BAM1	E. esula beta-amylase 1	At4g17090	Starch catabolic process	358	5'F	CCTTGAAGAGCGCTGGAGTGG	242	55	78	CV03118B2G07
					5'R	AAGATCTGGGTTTTTGCTAAT
SEU	Seuss	At1g43850	Embryo and ovule development	577	5'F	TGGAACTATTGACGGTGCTGAAAC	290	50	77	CV03041B1G10.f1
					5'R	GACCAACTCCGCCTAATCCTCCTC
ARF2	Auxin Response Factor 2	At5g62000	Floral organ abscission and leaf senescence	638	5'F	TGAAACATCCACCATACCTCGTC	262	55	75	CV03123B1D01.f1S
					5'R	GCTCTCCCCAAAATTAACTCTCAA
KAPP	Kinase Associated Protein Phosphatase	At5g19280	Signal transduction	649	5'F	TTCCTCCTCCTTATGTTGCTCCTC	299	55	75	CV03071A2E06.f1
					5'R	GCTTCTGACTCCACCTCTAAAACC
ZTL	Zeitlupe	At5g57360	Regulation of circadian rhythm	650	5'F	TGTTCGTTTTGGACTTGGATGCTA	260	55	75	CV03107B2D06.f1
					5'R	ACCGTAAACCGAAAGGCTGTGAC
MPK4	MAP Kinase 4	At4g01370	Signal transduction	651	5'F	CGTCCCTCCTATTCGTCCTGT	265	55	75	CV03043A1E08.f1
					5'R	ATCGGTGTCCATCAATTCATAAAC
MD-100	MD-100	Unknown	Unknown	MD-100	5'F	GGAATAAAGTTGCGGCTGATGATCC		55	75	CV03077A103
					5'R	CTGCACCTAGAGGCTTATGAATGC
60S	60S Ribosomal protein L18A	At2g34480	Ribosome biogenesis and translation	623	5'F	TCAGAGTAGGACCGGGTATCATAA	272	55	75	CV03025A1F05.f1
					5'R	GCCTGGAAGCCTTGTAAGTAGTCT
BZIP21	BZIP21 transcription factor	At1g08320	Regulation of transcription	624	5'F	GTCCTTCAAACCACCATCATCAC	290	55	75	CV03105A1F11.f1
					5'R	CTCCCCTGACTTTGAACTTCCTC
GAPDH_1	Glyceraldehyde-3-phosphate dehydrogenase_1	At1g13440	Defense response and glycolysis	626	5'F	ACAGCAGGTCCTCTATCTTTGA	219	55	75	CV03040B2B12.f1
					5'R	TTGCAACATATGGAAATCTGAA
GAPDH_2	Glyceraldehyde 3-phosphate dehydrogenase_2	At1g13440	Defense response and glycolysis	627	5'F	GGCCTTCCGTGTTCCAACTGTT	277	55	75	CV03024B1A08.f2
					5'R	ACGTGTGCTGTAGCCCCATTCAT
UBC	Ubiquitin-Conjugating Enzyme	At5g25760	Fatty acid beta-oxidation and protein ubiquitination	628	5'F	GGCCTTCCGTGTTCCAACTGTT	231	55	75	CV03004A2D01.f1
					5'R	ACGTGTGCTGTAGCCCCATTCAT
UBC9	Ubiquitin-Conjugating Enzyme 9	At4g27960	Protein ubiquitination	629	5'F	GCCCTGCTCTAACCATCTCCA	272	55	77	CV03084B2G04.f1
					5'R	CATCACAACATCATCGCATTACAA
SAND	SAND family protein	At2g28390	Vacuole fusion and endosomal traffic	634	5'F	AGGGCAACACAGACTACAAAATG	298	55	74	CV03067B2A12.f1
					5'R	ATAAAGTTCGAAATCTGGGGTGAC
PTB	Polypyrimidine Tract-Binding protein	At3g01150	Regulation of RNA splicing and translation	635	5'F	TGGCAAAATCCTCAGGCTTCTTCT	242	55	80	CV03007B2D08.f1
					5'R	TTCGGTTGACTCCCTTGCTGTGTA
F-box	F-box domain	At5g15710	Unknown	637	5'F	TTCTCAGCTCCGGCAAATACAG	254	55	80	CV03119A1B02.f1
					5'R	TTCAATCTCAAACCCCATCACAAT
