# Supplementary material for: Selection and Validation of Endogenous Reference Genes for qRT-PCR Analysis in Leafy Spurge (Euphorbia esula)
Source: PLoS One. 2012 Aug 14;7(8):e42839. doi: 10.1371/journal.pone.0042839 (PMC3419244; doi:10.1371/journal.pone.0042839)
Supplement: Table S2 — Candidate reference genes examined in bud samples. (XLSX) [file pone.0042839.s002.xlsx]

## Sheet: Table S2_Bud_03 & 04
Supplementary Table 2. Candidate reference genes examined in bud samples
			Seasonal bud samples												Time point bud samples
			2003						2004						2003									2004
YORF	NAME	GWEIGHT	July	Aug	Sep	Oct	Nov	Dec	July	Aug	Sep	Oct	Nov	Dec	0 hr	2 hr	4 hr	8 hr	16 hr	1 d	2 d	3 d	4 d	0 hr	2 hr	4 hr	8 hr	16 hr	1 d	2 d	3 d	4 d
EWEIGHT			1	1	1	1	1	1	1	1	1	1	1	1	1	1	1	1	1	1	1	1	1	1	1	1	1	1	1	1	1	1
2	BAM4 (342)	1	0	1.2808	1.04857	1.26343	1.6372	1.9704	0	0.110167	0.460367	-0.0390333	0.339167	1.05057	0	-0.0818333	0.661167	1.39113	1.24103	1.51697	1.2878	1.28333	1.3888	0	0.742733	0.677667	0.872067	0.407933	1.41047	1.06277	0.947033	0.7469
5	PU1 (350)	1	0	0.8369	0.551933	1.0114	0.6206	0.481667	0	-0.133933	0.308633	0.995067	0.8668	-0.261133	0	-0.0262	0.498733	0.561967	0.7351	0.3986	0.0402667	0.4604	0.391133	0	-0.0439	0.3165	0.401367	0.2915	0.972133	0.273833	0.261367	-0.4315
43	TPR-like (458)	1	0	0.7255	0.73175	1.27735	0.57195	0.30585	0	0.4229	-0.10175	-0.118	1.10025	-0.13185	0	0.64125	0.7802	0.66625	0.5415	1.3115	1.6204	0.904	1.27095	0	0.3605	0.2254	0.5629	-0.1271	0.47405	1.4341	1.3435	1.0725
54	FRO1 (479)	1	0	1.4057	1.06015	1.7471	1.4445	1.2287	0	0.8978	0.78155	0.83535	1.75635	0.77595	0	0.8028	1.04865	1.41785	0.75275	1.25665	2.08705	1.53405	1.9622	0	0.5961	0.6638	0.87235	0.52235	0.74405	1.4443	1.5838	1.3664
60	ORE9 (491)	1	0	0.5283	0.76315	1.09555	1.22825	1.087	0	-0.05085	0.2354	-0.19785	1.01135	1.48885	0	0.4555	0.3881	0.82995	0.819	0.48955	0.2904	0.27915	0.5776	0	0.22715	0.1777	0.8109	0.4635	0.74045	0.61535	0.2648	0.3839
1	BAM1 (358, )	1	0	0.594467	0.624533	9.08393	12.5458	14.0497	0	0.2711	-0.733533	0.775867	10.4784	12.1861	0	2.6591	2.60797	4.2993	0.878067	5.72267	6.38717	5.29713	5.6424	0	4.0226	5.4769	5.22627	7.12647	3.634	3.2918	4.04377	4.48037
5	SEU (577, 11805)	1	0	0.66795	1.42545	1.4786	2.27075	2.4854	0	0.68065	0.24335	0.3856	1.0434	1.8825	0	0.53495	0.60185	0.50185	0.70965	0.9065	0.6369	0.5439	0.5816	0	0.02105	0.0818	0.104	0.1289	0.6423	0.43845	-0.13605	-0.2101
15	ARF2 (638, 3066)	1	0	-0.0541	0.26755	0.68835	0.7537	0.6208	0	-0.24445	-0.044	-0.45945	-0.0896	0.2217	0	0.36	0.134	0.04	0.26085	0.10275	0.1213	0.3149	0.0283	0	-0.15195	0.21515	0.18905	-0.2237	0.1089	0.34575	-0.05205	-0.198
17	KAPP (649, 12953)	1	0	0.6983	1.5357	1.31145	1.6195	0.94715	0	0.5265	1.04825	0.8317	0.25965	-0.2687	0	-0.186	0.05585	0.4709	0.6103	0.23085	-0.04645	-0.1186	0.1053	0	-0.3204	-0.4655	-0.42075	0.09285	0.33985	0.1883	-0.1601	-0.2989
18	ZTL (650, 5656)	1	0	0.54355	0.9366	1.2621	1.77665	2.11575	0	0.0528	-0.0661	-0.0454	0.3602	1.0528	0	0.6885	0.74925	0.7596	0.721	0.9788	0.86635	0.73925	0.7514	0	0.102	0.19755	-0.03535	0.055	0.1779	0.28295	0.239	0.2672
19	MPK4 (651, 19743)	1	0	0.5104	0.97565	0.557	0.08075	-0.39315	0	0.1222	0.8589	0.05235	-0.00125	-1.03225	0	0.55795	0.68255	0.5994	0.90185	0.7825	0.4062	0.2821	0.3722	0	0.45425	0.1931	-0.1659	0.66945	1.11915	0.33085	0.416	0.29235
20	MD-100 (9789)	1	0	0.83155	1.2507	1.4503	1.24485	0.70425	0	0.1349	0.2641	0.33795	-0.88675	-0.99155	0	0.35625	0.55075	0.53625	0.5728	0.45875	0.3847	0.3337	0.40745	0	0.0884	0.44055	0.4626	0.60525	0.9675	0.43485	0.38175	0.14965
6	60S (623, 11237)	1	0	0.94185	1.1962	1.60795	1.6408	1.16365	0	0.31395	0.242	0.4057	0.3283	0.17565	0	0.1667	0.49315	0.34835	0.16955	0.8311	1.3617	1.07775	1.17065	0	-0.0512	-0.1038	0.2397	-0.165	0.1971	0.80645	0.87605	0.73175
7	BZIP21 (624, 7235)	1	0	-0.1607	-0.3726	0.80265	2.22295	1.42535	0	-0.7868	-2.2812	-0.6796	0.75975	1.1789	0	-0.01845	0.72295	-0.0317	1.2913	0.72415	0.1179	-0.19145	0.3133	0	-0.8515	-0.1295	-0.1821	-0.5073	-0.5375	-0.5977	-0.70775	-0.7674
8	GAPDH_1 (626, 693)	1	0	0.49155	0.5628	1.2198	1.09565	0.7388	0	-0.33255	3.2828	0.3568	1.14385	-0.5041	0	1.56635	1.35375	1.52135	0.93045	2.17195	3.1381	2.7109	2.62975	0	0.69695	0.8149	1.24685	0.33375	-0.0382	2.18235	2.2752	2.0889
9	GAPDH_2 (627, 2771)	1	0	1.1556	1.4822	2.66055	3.3084	2.99025	0	0.654	0.2942	0.9844	2.35915	2.1975	0	-0.07585	0.2704	0.33645	0.02175	0.371	0.92075	0.6711	0.7437	0	-0.1424	-0.10885	-0.1585	-0.2582	-0.0846	0.56235	0.52685	0.5843
10	UBC (628, 19659)	1	0	0.9133	1.13205	1.3143	1.15715	0.9874	0	0.28155	0.104	0.3693	0.02665	-0.3256	0	0.33775	0.6376	0.4228	0.44355	0.58295	0.61145	0.4503	0.45	0	0.2233	0.41	0.1844	0.10555	0.34415	0.55675	0.45385	0.11045
11	UBC9 (629, 9813)	1	0	0.4075	0.41635	0.5818	1.1305	0.63265	0	0.5816	1.8036	0.01925	0.1253	-0.548	0	1.7223	2.0104	1.8228	1.60095	0.93115	0.18365	0.1743	0.374	0	1.5624	1.7261	1.4539	1.2839	0.8942	0.0198	0.31	0.2285
12	SAND (634, 10292)	1	0	0.93615	0.9569	1.463	1.7855	2.03035	0	0.19725	0.1405	0.02495	0.7162	1.22325	0	0.7561	0.76655	0.6203	0.6808	0.6953	0.4128	0.23505	0.33325	0	0.12295	0.1782	0.00525	-0.0355	0.2676	0.2908	0.0868	-0.15215
13	PTB (635, 4326)	1	0	0.74625	1.32035	2.05345	2.02215	1.88825	0	0.14665	0.41255	0.05635	0.6484	0.47175	0	0.659	1.08935	0.975	0.8267	1.0088	1.33745	0.9699	1.1321	0	0.4372	1.0015	0.57745	0.47295	0.51595	1.269	0.55945	0.61075
14	F-box (637, 15747)	1	0	0.11195	0.7217	1.88615	2.21965	1.64395	0	-0.182	-2.20325	0.9928	0.0129	0.35395	0	0.55685	1.51115	1.178	0.9489	1.69885	2.22375	1.7823	1.90185	0	-0.02145	0.0017	-0.04015	0.719	0.3675	0.8116	0.87295	0.56725
