# Supplementary material for: Selection and Validation of Endogenous Reference Genes for qRT-PCR Analysis in Leafy Spurge (Euphorbia esula)
Source: PLoS One. 2012 Aug 14;7(8):e42839. doi: 10.1371/journal.pone.0042839 (PMC3419244; doi:10.1371/journal.pone.0042839)
Supplement: Table S4 — Candidate reference genes examined in different plant organs. (XLSX) [file pone.0042839.s004.xlsx]

## Sheet: Table S4_Organs_Reps 1 & 2
Supplementary Table 4. Candidate reference genes examined in different plant organs
			Rep 1							Rep 2
YORF	NAME	GWEIGHT	CB 0 day	Flower	Meristem	Stem	Leaf	Root	Dry Seed	CB 0 day	Flower	Meristem	Stem	Leaf	Root	Dry Seed
EWEIGHT			1	1	1	1	1	1	1	1	1	1	1	1	1	1
2	BAM4 (342)	1	0	1.76177	1.69727	1.89053	1.2203	1.14583	-0.327867	0	1.6615	1.4874	0.754867	1.0837	-0.311867	-0.3154
5	PU1 (350)	1	0	0.531633	1.65383	1.3634	0.528633	1.70213	-0.897033	0	-1.41117	0.532367	-0.619433	-0.4485	-0.360567	-2.14437
43	TPR-like (458)	1	0	2.39817	2.60977	2.1021	2.33193	1.38163	-0.379967	0	0.447633	1.2961	0.06	0.689633	-0.532133	-2.30313
54	FRO1 (479)	1	0	2.1772	1.70307	1.74727	1.20377	1.15913	-0.4152	0	0.1016	1.40593	0.045	0.366	-0.1523	-0.737533
60	ORE9 (491)	1	0	1.49653	1.03527	1.38847	1.70023	1.08587	0.366333	0	0.9351	0.470167	0.553733	0.600567	-0.512967	-0.813233
1	BAM1 (358, )	1	0	3.9406	2.621	1.73113	5.71383	0.00973333	0.0125667	0	8.16452	2.53608	0.840283	5.50668	0.19305	0.0285167
5	SEU (577, 11805)	1	0	2.2992	2.41377	3.46577	2.38637	1.65527	-0.466133	0	0.3182	0.314633	0.1017	-0.374267	-1.4458	-2.6858
15	ARF2 (638, 3066)	1	0	1.92867	2.27667	2.74307	1.4273	1.87317	-0.2921	0	1.06837	0.7102	0.203433	-0.185133	-0.380567	-1.7164
17	KAPP (649, 12953)	1	0	1.28197	0.8011	1.44763	0.7104	1.14757	0.4472	0	-1.4471	0.115567	-0.614967	-0.881333	-0.7338	-0.817667
18	ZTL (650, 5656)	1	0	2.16933	1.52707	2.3878	2.48417	0.938767	0.0805667	0	2.28127	1.61323	1.34153	1.82377	0.0707667	-0.632817
19	MPK4 (651, 19743)	1	0	0.335333	0.508367	1.4768	1.01783	0.755733	-2.51163	0	-0.473533	0.282867	0.1075	-0.257933	-0.5647	-3.80927
20	MD-100 (9789)	1	0	0.631467	1.4443	1.28947	0.833633	0.6526	-2.16157	0	-0.2958	1.17207	-0.553367	-0.227933	-2.2811	-4.13732
6	60S (623, 11237)	1	0	0.0274333	0.560033	-0.3373	-1.6413	0.4613	-2.6006	0	-1.16022	0.217383	-1.80462	-1.79285	-1.41178	-2.59785
7	BZIP21 (624, 7235)	1	0	1.48227	-3.0242	3.8341	-2.20683	6.4525	4.88407	0	0.561333	-3.0187	2.84983	-2.83547	3.5379	3.62427
8	GAPDH_1 (626, 693)	1	0	2.09517	2.1124	2.2124	1.8114	2.6876	-1.61023	0	0.2707	2.59793	1.28863	1.32335	1.32595	-0.94665
9	GAPDH_2 (627, 2771)	1	0	1.25553	1.54463	1.8645	0.4768	1.5425	-0.780867	0	-1.05613	0.943367	0.153133	-0.4054	-0.1797	-1.04227
10	UBC (628, 19659)	1	0	1.5387	1.5735	1.97837	0.6386	1.12047	-0.122667	0	0.139467	0.9108	0.216733	-0.1936	-0.496133	-0.883033
11	UBC9 (629, 9813)	1	0	2.86062	0.440917	4.016	3.8813	1.53417	-2.95657	0	4.9488	2.16658	3.80643	3.96933	1.4662	-1.76387
12	SAND (634, 10292)	1	0	0.697	0.572133	0.964633	0.5077	0.6939	-0.688967	0	-0.156833	0.102567	-0.3685	-0.6025	-0.662333	-1.95537
13	PTB (635, 4326)	1	0	0.869333	1.6127	1.88828	1.16517	0.958433	-0.572933	0	0.664467	1.40037	0.591267	0.8046	-0.5356	-0.8535
14	F-box (637, 15747)	1	0	-0.716833	1.8152	0.464467	-1.27527	-0.306233	-6.29573	0	1.05623	1.79237	-0.7291	0.146933	-1.5343	-6.41642
