# Supplementary material for: Selection and Validation of Endogenous Reference Genes for qRT-PCR Analysis in Leafy Spurge (Euphorbia esula)
Source: PLoS One. 2012 Aug 14;7(8):e42839. doi: 10.1371/journal.pone.0042839 (PMC3419244; doi:10.1371/journal.pone.0042839)
Supplement: Table S5 — Cycle threshold (CT) values for 21 candidate reference genes. (XLSX) [file pone.0042839.s005.xlsx]

## Sheet: Table S5_CT values
Supplementary Table 5. Cycle threshold (CT) values for 21 candidate reference genes
Gene Name	BAM4	PU1	TPR-like	FRO1	ORE9	BAM1	SEU	ARF2	KAPP	ZTL	MPK4	MD-100	60S	BZIP21	GAPDH_1	GAPDH_2	UBC	UBC9	SAND	PTB	F-box
03-July	26.4041	23.6877	31.7855	23.2781	24.2065	31.7855	22.4544	20.2848	24.1209	22.9188	20.608	26.4943	19.2961	26.0559	19.203	18.0264	23.1472	27.1312	21.3092	24.5304	32.0718
03-August	25.1233	22.8508	31.191	21.8723	23.6782	31.191	21.7865	20.3389	23.4226	22.3753	20.0975	25.6628	18.3543	26.2167	18.7114	16.8708	22.2339	26.7237	20.3731	23.7842	31.9599
03-September	25.3555	23.1357	31.161	22.2179	23.4434	31.161	21.029	20.0173	22.5851	21.9822	19.6323	25.2436	18.0999	26.4286	18.6401	16.5442	22.0151	26.7148	20.3524	23.2101	31.3501
03-October	25.1406	22.6763	22.7016	21.531	23.1109	22.7016	20.9758	19.5965	22.8094	21.6567	20.051	25.044	17.6882	25.2533	17.9832	15.3659	21.8329	26.5494	19.8462	22.477	30.1857
03-November	24.7669	23.0671	19.2397	21.8336	22.9782	19.2397	20.1837	19.5311	22.5014	21.1422	20.5272	25.2494	17.6553	23.833	18.1073	14.718	21.9901	26.0007	19.5237	22.5083	29.8522
03-December	24.4337	23.206	17.7358	22.0494	23.1195	17.7358	19.969	19.664	23.1737	20.803	21.0011	25.7901	18.1324	24.6306	18.4642	15.0361	22.1598	26.4986	19.2789	22.6422	30.4279
04-July	26.1968	24.2948	30.5359	23.0821	23.971	30.5359	22.1596	20.1787	23.8711	22.2732	20.1098	25.9361	18.8414	25.8494	18.7373	17.609	22.6947	26.8591	20.8725	23.9956	31.8323
04-August	26.0866	24.4287	30.2648	22.1844	24.0219	30.2648	21.479	20.4231	23.3446	22.2204	19.9876	25.8012	18.5275	26.6362	19.0699	16.955	22.4132	26.2775	20.6752	23.849	32.0143
04-September	25.7364	23.9861	31.2694	22.3006	23.7356	31.2694	21.9163	20.2227	22.8228	22.3392	19.2509	25.672	18.5994	28.1306	15.4545	17.3148	22.5907	25.0555	20.7319	23.5831	34.0356
04-October	26.2358	23.2997	29.76	22.2468	24.1689	29.76	21.774	20.6381	23.0394	22.3186	20.0575	25.5982	18.4357	26.529	18.3805	16.6246	22.3254	26.8398	20.8475	23.9393	30.8395
04-November	25.8576	23.428	20.0575	21.3258	22.9597	20.0575	21.1163	20.2683	23.6114	21.913	20.111	26.8228	18.5131	25.0896	17.5935	15.2499	22.6681	26.7338	20.1562	23.3472	31.8194
04-December	25.1462	24.5559	18.3498	22.3062	22.4822	18.3498	20.2771	19.957	24.1398	21.2203	21.1421	26.9276	18.6658	24.6705	19.2415	15.4115	23.0203	27.4071	19.6492	23.5239	31.4783
03-0 hr	24.7896	22.6221	31.6297	22.2521	23.3742	31.6297	21.1395	19.5757	22.6538	21.8184	20.4331	24.6161	18.2958	25.9393	20.355	16.5847	21.784	26.4644	20.2359	23.3969	30.8281
03-2 hr	24.8715	22.6483	28.9706	21.4492	22.9187	28.9706	20.6045	19.2157	22.8398	21.13	19.8752	24.2598	18.1291	25.9577	18.7886	16.6606	21.4462	24.7421	19.4798	22.7379	30.2713
03-4 hr	24.1285	22.1234	29.0217	21.2034	22.9861	29.0217	20.5376	19.4417	22.598	21.0692	19.7506	24.0653	17.8026	25.2163	19.0012	16.3143	21.1464	24.454	19.4693	22.3075	29.3169
03-8 hr	23.3985	22.0602	27.3304	20.8342	22.5442	27.3304	20.6376	19.5357	22.1829	21.0588	19.8338	24.0798	17.9474	25.971	18.8336	16.2483	21.3612	24.6416	19.6156	22.4219	29.6501
03-16 hr	23.5486	21.887	30.7516	21.4993	22.5552	30.7516	20.4298	19.3148	22.0435	21.0975	19.5313	24.0433	18.1262	24.648	19.4245	16.563	21.3405	24.8635	19.5551	22.5702	29.8792
03-1 d	23.2727	22.2235	25.907	20.9954	22.8847	25.907	20.233	19.4729	22.423	20.8396	19.6506	24.1573	17.4647	25.2152	18.183	16.2138	21.201	25.5333	19.5406	22.3881	29.1292
03-2 d	23.5018	22.5819	25.2425	20.165	23.0838	25.2425	20.5025	19.4544	22.7003	20.9521	20.0269	24.2313	16.9341	25.8214	17.2169	15.664	21.1726	26.2807	19.8231	22.0594	28.6044
03-3 d	23.5063	22.1617	26.3325	20.718	23.0951	26.3325	20.5956	19.2608	22.7724	21.0792	20.151	24.2824	17.218	26.1307	17.6441	15.9137	21.3337	26.2901	20.0008	22.427	29.0458
03-4 d	23.4008	22.231	25.9873	20.2899	22.7966	25.9873	20.5579	19.5474	22.5485	21.0671	20.0609	24.2086	17.1252	25.626	17.7252	15.841	21.334	26.0904	19.9027	22.2648	28.9263
04-0 hr	25.1483	23.4593	31.3753	22.0543	23.5185	31.3753	21.0718	19.9427	22.7195	21.4006	20.7424	25.1467	17.9686	25.3821	19.5511	16.3632	21.8153	26.8905	20.0935	23.2544	30.1525
04-2 hr	24.4055	23.5032	27.3527	21.4582	23.2914	27.3527	21.0508	20.0946	23.0399	21.2986	20.2881	25.0583	18.0198	26.2336	18.8542	16.5056	21.592	25.3281	19.9705	22.8172	30.174
04-4 hr	24.4706	23.1428	25.8984	21.3905	23.3408	25.8984	20.99	19.7275	23.185	21.203	20.5493	24.7062	18.0724	25.5116	18.7362	16.472	21.4053	25.1644	19.9153	22.2529	30.1508
04-8 hr	24.2762	23.0579	26.149	21.182	22.7076	26.149	20.9678	19.7536	23.1403	21.4359	20.9083	24.6841	17.7289	25.5642	18.3042	16.5217	21.6309	25.4366	20.0882	22.6769	30.1927
04-16 hr	24.7403	23.1678	24.2488	21.532	23.055	24.2488	20.9429	20.1664	22.6266	21.3456	20.0729	24.5414	18.1336	25.8894	19.2174	16.6214	21.7097	25.6066	20.1289	22.7814	29.4336
04-1 d	23.7378	22.4871	27.7413	21.3102	22.7781	27.7413	20.4295	19.8338	22.3796	21.2227	19.6232	24.1792	17.7715	25.9196	19.5893	16.4478	21.4712	25.9963	19.8259	22.7385	29.785
04-2 d	24.0855	23.1854	28.0835	20.61	22.9032	28.0835	20.6334	19.5969	22.5312	21.1176	20.4115	24.7118	17.1622	25.9798	17.3687	15.8009	21.2585	26.8707	19.8026	21.9854	29.3409
04-3 d	24.2012	23.1979	27.3315	20.4705	23.2537	27.3315	21.2079	19.9947	22.8796	21.1616	20.3263	24.7649	17.0926	26.0898	17.2759	15.8363	21.3614	26.5805	20.0067	22.6949	29.2796
04-4 d	24.4014	23.8908	26.8949	20.6879	23.1346	26.8949	21.2819	20.1407	23.0184	21.1334	20.45	24.9971	17.2368	26.1495	17.4622	15.7789	21.7049	26.662	20.2456	22.6437	29.5853
07-1d Constant	24.5812	25.0379	24.8773	22.2085	24.4745	29.4444	25.6476	24.037	26.0926	25.0114	26.1632	29.6065	21.6883	23.6636	21.2677	20.199	24.2208	27.2444	23.5449	26.08	37.8279
07-2d Constant	24.2504	25.2246	25.5095	22.6647	24.6803	29.179	24.1091	23.4538	25.3057	24.4697	26.6286	29.1938	21.575	22.9942	21.8091	20.2398	24.0541	26.6502	23.071	26.1499	38.0013
07-3d Constant	23.937	24.9763	25.6675	22.4635	24.56	29.1257	24.1181	22.7777	24.5521	24.045	26.1967	27.3096	20.1786	22.3635	21.3434	19.0258	23.5127	26.6901	22.3336	25.4078	36.4716
07-21d Constant	24.6815	24.817	26.2312	23.5652	24.8447	28.8875	24.3973	22.7122	25.0358	24.1506	25.7218	26.9177	20.1039	22.6824	23.0774	19.2783	24.1199	27.7332	22.4024	26.147	36.9126
07-Dry Seed	26.1279	25.2469	25.3887	22.3219	25.2188	28.8558	24.5273	22.9583	25.2743	23.693	26.2129	28.74	21.0489	21.9822	21.8918	19.9553	24.3118	30.0366	22.5531	25.4764	36.8646
07-1d Alternate	23.5275	25.0076	25.3151	22.3117	24.38	29.0195	24.2309	23.2624	25.1168	24.1141	25.5518	28.533	21.2447	22.6894	20.0571	19.443	23.8721	26.3229	22.6525	25.8745	37.6159
07-2d Alternate	23.7987	24.5371	25.1358	22.1291	24.2874	29.554	23.7065	22.9705	24.5963	23.9072	25.7368	27.4721	20.4975	22.6128	21.0226	19.2623	23.6246	26.2843	22.3697	25.5105	36.4924
07-3d Alternate	23.5288	24.3493	25.2559	22.0289	23.8906	29.1091	24.5596	23.0848	24.9478	24.2964	25.7349	27.6709	21.0251	22.8119	21.7503	20.0098	24.0106	26.8676	22.7983	25.9735	36.8563
07-21d Alternate	24.7174	24.8989	25.6058	22.9507	24.7858	28.8447	25.1056	23.2895	25.4523	24.6837	25.3399	27.2092	20.9574	23.4155	22.9683	20.261	24.3178	27.6487	22.5947	26.2507	38.2251
07-Germ. Alternate	25.1828	23.3715	23.6339	19.8916	23.5008	29.2016	23.0474	21.0711	24.0562	23.4268	24.5343	24.4517	17.1131	21.631	18.2899	16.2464	21.6935	28.6249	21.3655	22.949	28.8607
07-21d C + 1d A	25.3734	24.5493	26.1811	23.1758	24.4942	28.75	24.6813	23.1465	25.6612	24.6081	25.9988	27.1277	20.1279	22.8641	23.6521	19.602	24.3023	28.4535	22.7107	25.7107	36.4552
07-21d C + 2d A	25.1052	24.4566	25.4132	22.625	25.1647	28.8135	25.3946	23.1383	25.215	24.1121	25.6986	26.467	19.6437	22.4057	21.7895	19.1989	24.3593	28.5353	22.26	25.4186	34.2829
07-21d C + 3d A	25.4308	25.1869	25.5532	21.5632	24.9816	28.161	24.3935	23.1375	24.8906	24.7482	25.3893	26.8888	19.3811	22.816	20.4592	19.1184	24.0726	28.3862	22.3708	25.4853	34.8552
07-21d C + Germ	24.7792	23.2324	23.3087	19.5527	22.9037	28.3663	23.353	21.6889	24.0845	23.7843	24.255	24.8266	17.1718	21.8803	17.9709	16.4371	22.1146	27.3659	21.3748	23.0649	29.7055
08-1d Constant	24.7714	25.4762	25.3502	22.1812	25.0154	28.984	25.2266	23.6643	25.2248	24.8411	26.1267	28.2086	20.6039	23.0374	20.9041	19.269	24.035	26.2197	22.6648	25.6082	38.316
08-2d Constant	24.4298	25.1192	25.1986	22.6385	24.5393	29.1709	24.6405	23.2349	24.6515	24.3916	26.0827	27.6841	20.3003	22.8153	21.2747	18.8792	23.6799	26.4267	22.3379	25.3476	38.0077
08-3d Constant	24.3759	24.7797	25.7479	22.4047	24.5138	28.9577	24.5006	23.0159	24.6647	24.1932	25.8638	26.8232	19.666	22.5915	22.2006	18.7185	24.0135	26.2092	22.0251	25.4004	37.0294
08-21d Constant	25.3388	24.1107	25.4933	23.0812	23.9755	29.1371	24.3918	22.8361	24.7495	24.1563	25.564	26.2503	19.1219	22.2582	22.6885	18.4565	24.1573	28.0247	21.939	25.2415	37.261
08-Dry Seed	26.1455	25.0356	25.1466	22.0132	24.9283	29.2548	25.0681	23.3738	25.1566	24.0419	25.8422	28.5138	20.5064	22.068	22.0327	19.2197	24.3566	29.2326	22.3415	25.4926	37.0982
08-1d Alternate	23.4484	24.4941	24.6797	21.686	24.075	28.5284	24.0826	22.9302	24.6026	24.1474	25.1035	27.693	20.1341	22.4212	20.0834	18.9991	23.6812	26.3355	21.9092	25.1521	37.1872
08-2d Alternate	23.7329	24.2878	24.6889	21.7894	23.9733	28.6476	24.0741	22.7177	24.3529	24.08	25.3075	27.3422	20.3225	22.5051	20.812	18.9637	23.7371	26.1876	21.9684	25.3503	37.2531
08-3d Alternate	24.2495	24.5442	24.9503	22.0136	24.1088	29.2392	24.9568	23.1232	24.5076	24.324	25.4359	27.673	20.4802	22.8313	20.8721	19.0938	24.0984	26.1426	22.0746	25.4597	36.782
08-21d Alternate	24.9629	24.1537	24.8357	22.1276	23.7942	28.8224	24.9397	23.0521	25.0665	24.4247	25.3753	26.7257	19.4445	22.8268	22.3316	18.8802	24.2506	28.6948	22.1008	25.5462	36.2476
08-Germ. Alternate	25.0834	23.224	23.5158	19.6518	23.2597	28.7775	24.6645	22.7671	25.3986	25.1534	24.4214	25.4046	18.0318	23.2386	19.0185	16.7041	23.2687	27.6297	22.1241	24.143	31.3089
08-21d C + 1d A	26.0626	23.6759	24.6251	22.0934	24.0903	28.9851	24.7412	22.55	25.7439	24.3042	25.3823	26.5491	19.0818	21.9003	22.6579	18.6698	24.0739	30.4517	21.9929	25.074	35.3029
08-21d C + 2d A	25.2239	23.7594	24.4124	21.1049	24.1037	29.1908	25.5031	23.3793	25.591	25.0891	25.2655	26.4736	18.7905	22.2903	20.4711	18.4925	23.6679	29.1046	21.9793	25.0239	34.3803
08-21d C + 3d A	24.8274	23.848	24.318	20.6998	23.753	27.6662	24.3033	22.8685	24.5594	24.4122	24.7664	25.4907	18.4556	22.2628	19.5861	18.3344	23.8873	27.6989	22.0038	24.7276	34.2465
08-21d C + Germ	24.6825	23.1956	23.386	19.2189	22.9472	28.3498	24.7379	22.8512	25.1562	24.5162	24.3642	25.4125	17.5374	23.3152	18.029	16.5836	22.9861	27.2079	22.0587	23.3899	31.1562
CB 0 day	25.3864	23.9204	24.6574	21.837	23.7702	27.8568	23.4246	22.3798	24.6477	22.6454	21.005	25.9742	17.6353	25.5424	21.2894	18.0727	23.4812	28.5874	20.9866	24.5183	29.3936
Flower	23.6247	23.3888	22.2592	19.6598	22.2736	23.9162	21.1254	20.4512	23.3658	20.4761	20.6697	25.3427	17.6079	24.0601	19.1942	16.8172	21.9425	25.7268	20.2896	23.649	30.1104
Meristem	23.6892	22.2666	22.0476	20.1339	22.7349	25.2358	21.0108	20.1032	23.8466	21.1183	20.4967	24.5299	17.0753	28.5666	19.177	16.5281	21.9077	28.1465	20.4144	22.9056	27.5784
Stem	23.4959	22.557	22.5553	20.0897	22.3817	26.1257	19.9588	19.6368	23.2001	20.2576	19.5282	24.6847	17.9726	21.7083	19.077	16.2082	21.5028	24.5714	20.0219	22.6301	28.9291
Leaf	24.1661	23.3918	22.3255	20.6332	22.0699	22.143	21.0382	20.9525	23.9373	20.1612	19.9872	25.1406	19.2766	27.7492	19.478	17.5959	22.8426	24.7061	20.4789	23.3532	30.6688
Root	24.2406	22.2183	23.2758	20.6778	22.6843	27.8471	21.7693	20.5067	23.5002	21.7066	20.2493	25.3216	17.174	19.0899	18.6018	16.5302	22.3607	27.0532	20.2927	23.5599	29.6998
Dry Seed	25.7143	24.8175	25.0374	22.2522	23.4038	27.8442	23.8907	22.6719	24.2005	22.5648	23.5167	28.1358	20.2359	20.6583	22.8996	18.8536	23.6039	31.5439	21.6755	25.0913	35.6893
CB 0 day	25.2075	22.9519	23.6601	21.3524	22.999	28.1144	21.7229	20.9761	23.603	22.3538	20.2564	25.1547	17.322	24.8755	20.9871	17.0906	22.6989	29.4435	20.247	24.4107	29.1752
Flower	23.546	24.363	23.2125	21.2508	22.0639	19.9499	21.4047	19.9077	25.0501	20.0726	20.7299	25.4505	18.4823	24.3142	20.7164	18.1468	22.5594	24.4947	20.4039	23.7462	28.119
Meristem	23.7201	22.4195	22.364	19.9465	22.5288	25.5784	21.4083	20.2659	23.4874	20.7406	19.9735	23.9827	17.1047	27.8942	18.3892	16.1473	21.7881	27.2769	20.1445	23.0103	27.3829
Stem	24.4526	23.5713	23.6001	21.3074	22.4452	27.2742	21.6212	20.7727	24.2179	21.0123	20.1489	25.7081	19.1267	22.0257	19.6985	16.9375	22.4822	25.6371	20.6155	23.8194	29.9043
Leaf	24.1238	23.4004	22.9705	20.9864	22.3984	22.6078	22.0972	21.1612	24.4843	20.5301	20.5143	25.3827	19.1149	27.711	19.6638	17.496	22.8925	25.4742	20.8495	23.6061	29.0283
Root	25.5194	23.3124	24.1922	21.5047	23.5119	27.9214	23.1687	21.3567	24.3368	22.2831	20.8211	27.4358	18.7338	21.3376	19.6611	17.2703	23.195	27.9773	20.9094	24.9463	30.7095
Dry Seed	25.5229	25.0962	25.9632	22.09	23.8122	28.0859	24.4087	22.6925	24.4206	22.9866	24.0656	29.292	19.9199	21.2513	21.9338	18.1329	23.5819	31.2074	22.2024	25.2642	35.5917
Average CT value	24.6547	23.6739	25.5257	21.5585	23.5336	27.4976	22.5568	21.2794	23.9407	22.5643	22.379	25.9885	18.7508	24.2018	19.7805	17.4645	22.7567	26.902	21.0385	24.0108	32.425
Standard deviation of CT	0.842141	0.967727	3.01209	0.97157	0.816405	3.08283	1.80517	1.53961	1.06283	1.54686	2.62527	1.46693	1.29207	2.03205	1.73321	1.47147	1.07843	1.52913	1.13863	1.29199	3.38572
