# Supplementary material for: Selection and Validation of Endogenous Reference Genes for qRT-PCR Analysis in Leafy Spurge (Euphorbia esula)
Source: PLoS One. 2012 Aug 14;7(8):e42839. doi: 10.1371/journal.pone.0042839 (PMC3419244; doi:10.1371/journal.pone.0042839)
Supplement: Table S6 — Stability ranking of candidate reference genes. (XLSX) [file pone.0042839.s006.xlsx]

## Sheet: Table S6_Ref gene ranking
Supplementary Table 6. Stability ranking of candidate reference genes
	A. Bud Ranking Order (Better--Good--Average)
Method	1	2	3	4	5	6	7	8	9	10	11	12	13	14	15	16	17	18	19	20	21
Delta CT	ZTL	PTB	SAND	ORE9	UBC	SEU	ARF2	60S	KAPP	FRO1	PU1	BAM4	GAPDH_2	MD-100	MPK4	BZIP21	UBC9	F-box	GAPDH_1	BAM1	TPR-like
BestKeeper	ARF2	MPK4	SAND	ORE9	KAPP	60S	ZTL	SEU	UBC	PTB	PU1	BZIP21	GAPDH_2	FRO1	MD-100	UBC9	GAPDH_1	BAM4	F-box	BAM1	TPR-like
Normfinder	SEU	ZTL	SAND	PTB	GAPDH_2	ORE9	60S	ARF2	FRO1	UBC	BZIP21	BAM4	KAPP	PU1	MD-100	MPK4	F-box	UBC9	GAPDH_1	BAM1	TPR-like
Genorm	SEU | SAND		ZTL	ORE9	ARF2	PTB	UBC	60S	KAPP	FRO1	PU1	MD-100	BAM4	MPK4	GAPDH_2	UBC9	BZIP21	F-box	GAPDH_1	BAM1	TPR-like
Recommended comprehensive ranking	SAND	ZTL	SEU	ARF2	ORE9	PTB	60S	UBC	KAPP	MPK4	FRO1	GAPDH_2	PU1	BAM4	BZIP21	MD-100	UBC9	F-box	GAPDH_1	BAM1	TPR-like
	B. Seed Ranking Order (Better--Good--Average)
Method	1	2	3	4	5	6	7	8	9	10	11	12	13	14	15	16	17	18	19	20	21
Delta CT	MPK4	UBC	SAND	ARF2	PTB	ORE9	PU1	TPR-like	KAPP	SEU	BAM1	GAPDH_2	ZTL	BZIP21	FRO1	60S	MD-100	BAM4	GAPDH_1	UBC9	F-box
BestKeeper	BAM1	ZTL	SAND	ARF2	BZIP21	KAPP	UBC	SEU	MPK4	ORE9	PU1	BAM4	PTB	TPR-like	GAPDH_2	FRO1	MD-100	UBC9	60S	GAPDH_1	F-box
Normfinder	UBC	MPK4	PTB	ORE9	PU1	ARF2	SAND	TPR-like	KAPP	GAPDH_2	SEU	BAM1	FRO1	BZIP21	ZTL	60S	MD-100	BAM4	GAPDH_1	UBC9	F-box
Genorm	ARF2 | SAND		BZIP21	ZTL	KAPP	SEU	UBC	MPK4	ORE9	PU1	BAM1	PTB	TPR-like	GAPDH_2	FRO1	60S	MD-100	BAM4	GAPDH_1	UBC9	F-box
Recommended comprehensive ranking	SAND	ARF2	UBC	MPK4	BAM1	ZTL	ORE9	PTB	KAPP	BZIP21	PU1	SEU	TPR-like	GAPDH_2	FRO1	BAM4	60S	MD-100	GAPDH_1	UBC9	F-box
	C. Organs Ranking Order (Better--Good--Average)
Method	1	2	3	4	5	6	7	8	9	10	11	12	13	14	15	16	17	18	19	20	21
Delta CT	PTB	UBC	ARF2	SAND	FRO1	BAM4	TPR-like	ORE9	SEU	GAPDH_2	PU1	ZTL	MPK4	GAPDH_1	KAPP	MD-100	60S	UBC9	F-box	BAM1	BZIP21
BestKeeper	KAPP	SAND	ORE9	UBC	GAPDH_2	FRO1	PU1	PTB	BAM4	ARF2	MPK4	ZTL	TPR-like	60S	SEU	MD-100	GAPDH_1	F-box	UBC9	BAM1	BZIP21
Normfinder	ARF2	PTB	BAM4	SAND	UBC	FRO1	ORE9	TPR-like	SEU	ZTL	GAPDH_2	PU1	MPK4	GAPDH_1	KAPP	MD-100	60S	UBC9	F-box	BAM1	BZIP21
Genorm	BAM4 | PTB		UBC	FRO1	SAND	ORE9	ARF2	ZTL	TPR-like	SEU	GAPDH_2	PU1	KAPP	GAPDH_1	MPK4	MD-100	60S	UBC9	F-box	BAM1	BZIP21
Recommended comprehensive ranking	PTB	UBC	SAND	BAM4	ARF2	FRO1	ORE9	KAPP	GAPDH_2	TPR-like	PU1	ZTL	SEU	MPK4	GAPDH_1	MD-100	60S	UBC9	F-box	BAM1	BZIP21
	D. All samples Ranking Order (Better--Good--Average)
Method	1	2	3	4	5	6	7	8	9	10	11	12	13	14	15	16	17	18	19	20	21
Delta CT	SAND	PTB	UBC	PU1	ORE9	ARF2	GAPDH_2	KAPP	60S	ZTL	MD-100	SEU	FRO1	GAPDH_1	BAM4	UBC9	MPK4	F-box	BAM1	BZIP21	TPR-like
BestKeeper	ORE9	BAM4	FRO1	PU1	KAPP	UBC	SAND	60S	PTB	UBC9	MD-100	GAPDH_2	ZTL	ARF2	GAPDH_1	SEU	BZIP21	TPR-like	BAM1	MPK4	F-box
Normfinder	SAND	PTB	UBC	ORE9	GAPDH_2	PU1	60S	KAPP	ARF2	ZTL	MD-100	FRO1	SEU	GAPDH_1	BAM4	UBC9	MPK4	F-box	BAM1	BZIP21	TPR-like
Genorm	UBC | PTB		SAND	KAPP	ARF2	GAPDH_2	PU1	60S	MD-100	ORE9	ZTL	SEU	FRO1	GAPDH_1	BAM4	UBC9	MPK4	F-box	BAM1	BZIP21	TPR-like
Recommended comprehensive ranking	SAND	PTB	UBC	ORE9	PU1	KAPP	GAPDH_2	ARF2	60S	FRO1	BAM4	MD-100	ZTL	SEU	UBC9	GAPDH_1	MPK4	F-box	BAM1	BZIP21	TPR-like
